# Supplementary material for: Glycogen Granules Are Degraded by Non-Selective Autophagy in Nitrogen-Starved Komagataella phaffii
Source: Cells. 2024 Mar 7;13(6):467. doi: 10.3390/cells13060467 (PMC10969688; doi:10.3390/cells13060467)
Supplement: Supplementary file 1 [file cells-13-00467-s001.zip]

Archive with 1 entries (1 files):
- cells-2848652-supplementary.pdf
